# Supplementary material for: Exploring sleep in farmed ungulates: A scoping review protocol
Source: PLoS One. 2026 Feb 23;21(2):e0343334. doi: 10.1371/journal.pone.0343334 (PMC12928474; doi:10.1371/journal.pone.0343334)
Supplement: S1 Table — (XLSX) [file pone.0343334.s002.xlsx]

## Sheet: Pilot Data
Study type	Number	Title	Author	Year	Journal	Country	Animal Taxonomics	Animal life stage	Animal sex	Phase	Breed	Number of animals	(intervention)category1	intervention (subcategory)	(outcome)category2	Method to estimate sleep	Sleep measurements	Relation with sleep	What
Experimental	24	Behavioral changes in the first 3 weeks after disbudding in dairy calves.	Adcock et al	2023	Journal of Dairy Science	USA	bovine	infant	F	MI	Holstein	38	affective states	pain	sleep	SLB	Scams of 5 min, during the experimental days 3, 10, and 17 for 24h each day (live observations)	yes	Disbudded calves slept more with the head down more often and had more total sleep time
Experimental	3	Sleep patterns in the pony with observations on partial perceptual deprivation	Dallaire and Ruckebusch	1974	Physiology and behavior	France	equine	mixed	M	mixed		5	biological functioning	cognition	sleep	polysomnography	NA	yes	Perceptual deprivation reduced the occurrence of IP but an increase in SWS was observed. After-effects showed an augmentation in both SWS and PS.
Experimental	32	Comparison of behavioral and physiological changes in postpartum healthy and inflammatory diseased cows	Huang et al	2024	Animal Science Journal	Japan	bovine	adult	F	pregnant	Holstein	8	biological functioning	desease	sleep	SLB	168h of continuos obs	yes	Ponies exhibited a short sleep cycle, averaging 13.5 minutes. Sleep was divided into: SWS, PS, Intermediary phase (IP; transitional state between SWS and PS, lasting ~2 minutes and occurring in 40% of transitions). Ponies were subjected to partial visual and auditory deprivation reduced occurrence of IP and increased SWS. During the rebound phase, both SWS and PS increased after deprivation perio…
Observational	43	Instantaneous secretion rate of growth hormone in lambs: relationships with sleep, food intake, and posture.	Laurentie et al	1989	Endocrinology	France	ovine	adolescent	Both	MI	Merino	9	biological functioning	metabolism	biological functioning	polysomnography	24h of countinously recording session per lamb. 6 animals in January and 3 in May.	yes	Highest GH secretion rates occurred during SWS, REM, and periods of rest, no food intake, and lying behavior.
Experimental	37	Thermal environment, sleep and energy metabolism in piglets.	Kotrbacek and Honig	1989	Acta Vet BRNO	Czechoslovakia	porcine	infant	Both	new born	Large White	10	biological functioning	metabolism	biological functioning	SLB	1 min scans, during 2 daily hours for 5 days.	yes	In comfortable thermal environments piglets had more frequent and longer REM episodes, showed reduced heat production during REM due to muscular atony, experienced lower respiratory quotient (RQ) values, indicating reduced glucose oxidation. Under cold exposure REM sleep decreased from 50 to 60%, and both number and duration of NREM were reduced. Muscular tremor disappeared, reducing thermogenic …
Experimental	22	Feeding behavior of sheep in feedlot and fed with diets containing detoxified castor cake in substitution to the soybean meal	Pompeu et al	2022	Acta Scientiarum. Animal Sciences	Brazil	ovine	adolescent	Both	lambs	Morada Nova x Non Defined	20	biological functioning	nutrition	sleep	SLB	3-minutes scans for 24h	no	No significant effect of DCC substitution levels on sleep duration was observed. This suggests that detoxified castor cake does not disrupt sleep behavior in sheep, even when fully replacing soybean meal.
Experimental	34	Ingestive behaviour in heifers fed diets with increasing levels of babassu cake	de Castro et al	2024	Revista Ciencias agronomicas	Brazil	bovine	adolescent	F	MI	Holstein x zebu	24	biological functioning	nutrition	sleep	SLB	Instantaneous scan sampling every 5 minutes for 24h	no	The time spent sleeping was not significantly affected by the level of babassu cake in the diet. This suggests that babassu cake substitution did not disrupt sleep behavior, making it a viable feed alternative without compromising rest.
Experimental	5	The Effects of Frequency of Feeding a Total Mixed Ration on the Production and Behavior of Dairy Cows	Phillips and Rind	1979	Journal of Dairy Science	England	bovine	adult	F	lactating	Holstein	40	biological functioning	nutrition	sleep	SLB	direct for 24h	yes	Frequently fed cows had less variation in sleeping, rumination, and laying throughout the day. Infrequently fed cows (once daily) had more defined sleep cycles.
Experimental	19	The influence of concentrate-rich diet on daily sleep and lying postures of Japanese black cows.	Fukasawa et al	2020	Animal Science Journal	Japan	bovine	adult	F	MI	Japanese black	6	biological functioning	nutrition	sleep	Accelerometer	for 24h per each of the two diet periods (within cow)	yes	Cows feeding high protein spent more time in sleep-like behaviour and more frequent sleep-like bouts
Experimental	1	Sleep and wakefulness in the housed pony under different dietary conditions.	Dallaire and Ruckebusch	1974	Canadian Journal of Comparative Medicine	Canada and France	equine	mixed	M	mixed	Pottock	3	biological functioning	nutrition	sleep	polysomnography	multiple 12 hours recording per pony (from 18:30 to 6:30)	yes	When oats were substituted for hay or during fasting for two to five days, the total recumbency time and the total sleep time increased
Experimental	4	Sleep-inducing effect of a high-protein diet in sheep	Ruckebusch and Gaujoux	1976	Physiology & Behavior	France	ovine	adult	M	castrated	Lacaune	2	biological functioning	nutrition	sleep	polysomnography	24h per day duting 60 days	yes	The data demonstrate an increase in both NREM and REM sleep duration on a high-protein diet
Experimental	9	Supplemental vitamin C and yeast cell wall β-glucan as growth enhancers in newborn pigs and as immunomodulators after an endotoxin challenge after weaning	Eicher et al	2006	Journal of animal science	USA	porcine	infant	M	MI	crossbred	32	biological functioning	nutrition	sleep	SLB	scan sample of 10 during 5h	yes	The vitamin C group slept less (P < 0.05) on those occasions. The time spent lying was least (P < 0.05) for the glucan and combination pigs immediately after the injection.
Experimental	29	Sleep Pattern Interference in the Cognitive Performance of Lusitano Horses	Barbosa et al	2023	Animals	Brazil	equine	adult	Both	athletes	Lusitano	10	biological functioning	sleep deprivation	affective states	SLB	sleep deprivation =poking	yes	REM sleep deprivation appeared to increase the response time of the horses in spatial memory tasks
Experimental	2	Sleep deprivation in cattle	Ruckebusch	1974	Brain Research	France	bovine	adult	F	dry	?	3	biological functioning	sleep deprivation	biological functioning	polysomnography	sleep deprivation = noise and poking / lying deprivation = placing a grid on the pen floor to prevent lying down.	yes	They still believe that cows could sleep standing. They propose that cows cannot reach rem sleep standing. For the lying deprivation group, both lying time and effective sleep (especially REM) were significantly reduced due to forced standing. The restriction of lying not only reduced actual lying behavior but also impaired sleep quality.
Experimental	17	Effects of acute lying and sleep deprivation on the behavior of lactating dairy cows.	Kull et al	2019	Plos One	USA	bovine	adult	F	lactating	Holstein	12	biological functioning	sleep deprivation	naturalness	polysomnography	24h during the treatment day (2 treatments per cow)	yes	Cows do not sleep standing. Lying deprivation is worse and takes cows a longer time to recover than sleep deprivation. The reasoaning is because as cows do not sleep standing, when lying they are at least reaching physical rest.
Experimental	20	Effects of acute lying and sleep deprivation on metabolic and inflammatory responses of lactating dairy cows.	Proudfoot et al	2021	Journal of Dairy Science	Canada	bovine	adult	F	lactating	Holstein	12	biological functioning	sleep deprivation	biological functioning	polysomnography	24h during the treatment day (2 treatments per cow)	yes	Lying deprivation led to significantly increased abundances of TNF and IL1B, in both nonstimulated and stimulated cells, on the treatment day compared with baseline. Additionally, IL6 was elevated in nonstimulated cells following lying deprivation. In contrast, human disturbance, even though intended to induce sleep loss, did not alter the levels of any of these cytokines relative to baseline. Th…
Experimental	39	The effect of lying motivation on cow behaviour	Norring and Valros	2016	Applied Animal Behaviour Science	Finland	bovine	adult	F	lactating	Ayrshire	28	biological functioning	sleep deprivation	behavior	SLB	lying deprivation = physical barriers	yes	After a 4-hour period of forced standing, cows exhibited a strong rebound: they were significantly more motivated to lie down and sleep afterward. As lying became harder to achieve, cows spent less time on other behaviors like feeding or socializing, indicating a prioritization of lying over other activities. The inability to lie led to restlessness, illustrated by increased transitions between b…
Experimental	27	Effects over time of different types of sounds on gestating sows’ behavior	Gaillard et al	2023	Applied Animal Behaviour Science	France	porcine	adult	F	gestating	Large white x Landrace	32	biological functioning	stress	sleep	SLB	From 13:30-18:30 and 23:00-04:00 during three days (baseline, test1, test2)	yes	Alarm-like sounds may be particularly disruptive during resting periods. Repeated low-level sounds may cause less long-term disturbance, due to habituation—but deliberate management is needed. Future research should explore the specific acoustic characteristics (e.g., frequency, duration, intensity) behind these effects for more refined welfare protocols.
Experimental	16	A Preliminary Study Investigating the Influence of Auditory Stimulation on the Occurrence of Nocturnal Equine Sleep-Related Behavior in Stabled Horses.	Hartman and Greening	2019	Jounal of Equine Veterinary Science	England	equine	adult	Both	MI	mixed	7	biological functioning	stress	sleep	SLB	9 nights (2 control, 5 treat, 2 after) per horse, from 20:30 - 06:30 each night	yes	Horses showed a higher frequency of lying behavior (both sternal and lateral recumbency) during nights when Beethoven’s Symphony No. 9 was played compared to baseline. This suggests that auditory stimulation may promote nocturnal rest in stabled horses. Behaviors indicative of sleep disruption—such as shifting, pawing, or standing transitions—were reduced during music nights, implying more consol…
Experimental	7	Investigation of the effects of transport and lairage on hydration state and resting behaviour of calves for export	Atkinson	1992	The veterinary Record	England	bovine	infant	Both	new born	Holstein	150	biological functioning	stress	sleep	SLB	six scans per calves, 1 per hour	yes	Calves aged 7 to 15 days spent significantly more time resting and sleeping following transport compared to non-transported control calves. During lairage, the number of calves asleep decreased to values reported for normal calves, suggesting that 10 hours of lairage were adequate for recovery. Smaller calves did not return to their normal rest patterns within the observation period, indicating t…
Experimental	18	Ethology, physiological, and ingestive responses of sheep subjected to different temperatures and salinity levels of water.	Leite et al	2019	International Journal of Biometeorology	Brazil	ovine	adolescent	F	MI	Morada Nova	36	biological functioning	thermoregulation	sleep	SLB	24h recording during three days	yes	The sheep exhibited a significant increase in sleep behavior during the day as the salinity level of the water increased.During the night, higher salinity levels in the water led to increased sleeping and drinking behaviors, while the time spent inactive decreased. The study suggests that higher water salinity levels may contribute to a higher state of dormancy in female Morada Nova sheep, potent…
Experimental	30	Standardized ileal digestible tryptophan and lysine affects the eating and sleeping behavior of 15-30 kg barrows.	de Paula et al	2023	Tropical animal Health and production	Brazil	swine	adult	M	castrated	Landrace x Large White	64	biological functioning	nutrition	sleep	SLB	10 min intervals for 24 hours	yes	Notably, higher levels of SID Trp were associated with an increased estimated frequency of sleeping behavior in pigs from the middle to the end of the starting phase, specifically between 2:30 and 8:20 hours.
Experimental	14	Barren diets increase wakeful inactivity in calves	Webb et al	2017	Applied Animal Behaviour Science	The Netherlands	bovine	infant	M	MI	Holstein	40 and 160	biological functioning	nutrition	sleep	SLB	exp 1: 2 min scan interval for 30 min every 2.5h interval /exp 2: 6 min scan interval for 30 min every 2h	yes	Calves fed more barren diets exhibited more lying idle at 24 weeks of age. Particularly, calves with no ad libitum straw showed more standing idle at 24 weeks of age. These behaviors suggest a higher level of inactivity, which may be indicative of suboptimal welfare conditions
Experimental	25	Effects of bed cleanliness on tucked and extended sleep-related lying postures of Japanese Black fattening cattle	Dan et al	2023	Animal Bioscience	Japan	bovine	adolescent	Both	mixed	fattening	8	naturalness	housing	sleep	SLB	recording for continuos 24h hours, during two different periods per animals	yes	After bedding was cleaned, cattle exhibited a significant shift from tucked head positions (TSP) to extended head positions (ESP) during lying. Specifically, the duration and frequency of TSP decreased, while ESP increased. This suggests that improved bed cleanliness may enhance comfort, leading cattle to adopt more relaxed and extended lying postures. Despite the change in posture, the total dur…
Experimental	26	Effects of one hour daily outdoor access on lying and sleeping postures, and immune traits of tethered cows	Huricha et al	2023	Animal Bioscience	Japan	bovine	adult	F	dry	Holstein	5	naturalness	housing	sleep	SLB	24h during 5 days (video recording)	yes	Cows given one hour of daily outdoor access displayed a shift from tucked or constrained lying postures to more extended, relaxed postures during indoor periods.
Experimental	23	A short-term comparison of wheat straw and poplar wood chips used as litter in tiestalls on hygiene, milk, and behavior of lactating dairy cows.	Simoni et al	2023	Journal of Dairy Science	Italy and Spain	bovine	adult	F	lactating	Holstein	38	naturalness	housing	sleep	SLB	15 min scan for 48h real observations	yes	Cows housed on poplar wood chips exhibited lower sleeping frequency compared to those on wheat straw. This decrease in sleep is interpreted as a potential indication of reduced welfare or discomfort associated with the PWC bedding. The inference is based on both behavioral observations and theory.
Experimental	33	Impact of Housing Systems on Milk Yield, Composition, Behavior, and Welfare in Lactating Pateri Goats	Rehman et al	2024	Journal of Animal Health and Production	England	caprine	adult	F	lactating	Pateri	14	naturalness	housing	sleep	SLB	Observed randomly throughout the day	yes	The increased sleeping time in cage-housed goats might suggest reduced physical activity or restricted movement, leading to higher rest durations. Conversely, goats in open housing were more active—spending more time lying, drinking, and engaging in other behaviors—which may have reduced their sleeping time.
Experimental	11	The effect of two different housing conditions on the welfare of young horses stabled for the first time	Visser et al	2008	Applied Animal Behaviour Science	The Netherlands and England	equine	adult	Both	MI	Warmblood	36	naturalness	housing	sleep	SLB	10 minutes per hour, 8h a day	yes	Horses housed individually spent significantly more time standing vigilant or sleeping/dozing than those housed in pairs. These horses also displayed more stress-related behaviors—such as neighing, pawing, nibbling, and snorting—which are generally indicators of discomfort or anxiety. By the end of the 12-week study, 67% of horses housed individually had developed stereotypies. Pair housed horses…
Experimental	28	Performance of Pantaneira breed cows in precision grazing system	Silva et al	2023	Tropical animal Health and production	Brazil	bovine	adult	F	MI	Pantaneira	50	naturalness	housing	sleep	SLB	10 min interval observations for 24h	yes	Cows in countinous grazying group spent significantly more time eating (P < 0.0001) and sleeping (P < 0.0001). These cows spent less time sleeping, but had greater time spent in idleness (non-active, quiet rest; P < 0.0001) and interacting (P < 0.05).
Experimental	13	Behavioural, biochemical and hormonal responses of heat-stressed crossbred calves to different shade materials	Kamal et al	2016	Journal of Applied Animal Research	India	bovine	infant	Both	MI	Vrindavani crossbred	28	naturalness	housing	sleep	SLB	from 10 to 17 for 3 consecutive days per month, on a total of 6 months.	yes	Calves under the agro-net shading roof (T2)—a green/black knitted fabric with 60% light diffusion—spent significantly more time engaged in sleeping, eating, playing, ruminating, and resting.
Experimental	31	The effect of a hiding space on the behaviour and heart rate variability of dairy calves during temporary separation from the dam	Spitzer et al	2023	Animal Welfare	Canada	bovine	infant	Both	MI	Holstein	37	naturalness	housing	sleep	SLB	For 1 hour (during milking) from day 3 to 7 of calving	yes	Sleep-like behavior was longer in calves without a hide. HRV/parasympathetic tended to be higher in calves with a hide.
Experimental	36	Behavioural pattern of sahiwal calves under different roof modifications during summer months in arid region of rajasthan	Lamba et al	2022	Veterinary Practitioner	India	bovine	infant	F	MI	Sahiwal	16	naturalness	housing	sleep	SLB	Between 6 am and 6 pm, in 15-min intervals	yes	Calves housed under modified roofing systems (such as thatched or insulated roofs) spent more time lying and sleeping compared to those under conventional roofs. The highest sleeping duration was observed in calves under thatched roofing, followed by asbestos with insulation, with the lowest sleeping duration recorded under bare asbestos sheets. Improved roof designs likely enhanced thermal comfo…
Experimental	8	Resting behaviour, growth and diarrhoea incidence rate of young dairy calves housed individually or in groups in warm or cold buildings	Hanninen et al	2003	Acta Agriculturae Scandinavica	Finland	bovine	infant	M	MI	Holstein or Ayrshire	80	naturalness	social	sleep	SLB	11h per week	yes	Calves housed individually (INDIV) rested more on their side compared to those in group housing (INGROUP). Calves in group housing spent more time resting with their neck relaxed. The study notes that REM-type sleep did not decrease in individual pens, but overall sleep duration decreased as the calves aged.
Experimental	10	Effect of colostrum feeding method and presence of dam on the sleep, rest and sucking behaviour of newborn calves	Hanninen et al	2008	Applied Animal Behaviour Science	Finland	bovine	infant	Both	MI	Ayrshire	41	naturalness	social, housing, and nutririon	sleep	SLB	48 hours in a row in the day 2 or 3 of life	yes	Feeding from a teat (TEAT) increased NREM sleep and reduced latency to sleep compared to BUCKET. DAM calves had longer but fewer sleep bouts, suggesting deeper or more consolidated sleep. BUCKET-fed calves showed signs of reduced sleep quality, possibly due to lack of sucking stimulation.
Experimental	12	Investigating duration of nocturnal ingestive and sleep behaviors of horses bedded on straw versus shavings	Greening et al	2013	Journal of Veterinary Behavior	England	equine	adult	M	castrated	mixed	10	naturalness	housing	sleep	SLB	12h in a row from 7pm to 7am	yes	Horses on straw spent 29.3% of their time in recumbent behaviors vs. 12.2% for those on shavings. No significant differences in standing sleep, sternal, or lateral recumbency between groups. Straw bedding encouraged more bedding ingestion, especially between 1 AM and 7 AM.
Experimental	21	The effect of altering routine husbandry factors on sleep duration and memory consolidation in the horse	Greening et al	2021	Applied Animal Behaviour Science	England	equine	adult	Both	mixed	mixed	10	naturalness	housing	sleep	SLB	24h of video rec for 7 days	yes	Horses on shallower bedding (5 cm) and lights on spent significantly less time in lateral REM sleep (0.34 ± 0.12 hrs vs. 0.46 ± 0.13 hrs; p = 0.032) and sternal NREM sleep (0.64 ± 0.10 hrs vs. 0.80 ± 0.12 hrs; p = 0.007). They spent more time in standing NREM sleep (3.69 ± 0.76 hrs vs. 3.17 ± 0.77 hrs; p = 0.024). Despite differences in sleep-like behavior, no significant differences were found i…
Experimental	15	The change of sleeping and lying posture of Japanese black cows after moving into new environment	Fukasawa et al	2018	Asian-Australasian Journal of animal Science	Japan	bovine	adult	F	pregnant	Japanese black	7	naturalness	housing	sleep	Accelerometer and SLB	17 sessions of 65 minutes across 35 days	yes	Cows required about one week to acclimate and stabilize their sleep and lying postures after relocation. The contrasting patterns in SLB and lying behavior bout durations suggest different behavioral adaptations, even though total daily times followed similar trends.
Experimental	6	The effect of different rearing systems on the development of calf behaviour	Webster et al	1984	British Veterinary Journal	England	bovine	infant	Both	MI	more than `	1075	naturalness	social, housing, and nutririon	sleep	SLB	5 min scans for 4 non-consecutive hours during 4 experimental days	yes	Calves in group housing showed more frequent lying bouts and longer lying durations compared to those in individual hutches. Outdoor hutches were associated with reduced lying time, possibly due to environmental stressors like temperature and isolation. Calves reared in group settings exhibited more social and play behaviors, which may influence rest patterns positively. Individual housing led to…
Observational	28	Lower learning abilities in stereotypic horses	Hausberger et al	2007	Applied Animal Behaviour Science	France	equine	adult	Both	MI	Freanch saddlebred	70	behavior	NA	NA	SLB	24h during two periods (August and November)	yes	Spend less time lying down and sleeping compared to non-stereotypic horses, consistent across two observation periods. The reduced sleep duration may be linked to attentional deficits, which could explain the lower learning performance observed in stereotypic horses. 70% (36/51) failed to learn the task versus 16% (3/19) non-stereotypic horses.
Observational	4	Range Behavior of Hereford, Hereford X Holstein and Holstein Non-Lactating Heifers	Kropp et al	1973	Journal of animal science	USA	bovine	adolescent	F	non-lacting	Holstein, Hareford, and crossbreed Hol x Hare	30	breed	NA	NA	SLB (sleep like behavior)	8 periods of 24h (2 periods per season of the year)	no	Breed differences in sleep were minimal. Seasonal and interval effects were more significant than breed effects. Sleep occurred mostly during night intervals (12 am–6 am and 6 pm–12 am), aligning with reduced grazing and increased rumination.
Observational	16	Pregnancy-related changes in behavior and cardiac activity in primiparous pigs.	Marchant-Forde and Marchant	2004	Physiology & Behavior	USA	swine	adolescent	F	pregnant		10	describing sleep	NA	life stage	SLB	5 min scans during 8 periods; or testing for 30 continuos min (2periods)	yes	Pregnant gilts sleep more as gestation progresses. Inactivity increases, and active behaviors decline—especially rooting, walking, and standing. Lying behavior shifts from alert to true sleep, indicating deeper rest. These changes reflect a natural adaptation to pregnancy: conserving energy, reducing physical strain, and supporting fetal development.
Observational	22	Sleeping patterns of horses in selected local horse stables in Malaysia	Chung et al	2018	Journal of veterinary behavior	Malaysia and Nigeria	equine	adult	M	castrated	Thoroughbred horses	15	describing sleep	NA	NA	SLB	72h period (12h a day per 6 days)	yes	Horses slept primarily at night. Standing rest was common, but REM sleep (which requires recumbency) was limited. Lateral recumbency—the posture associated with REM sleep—was rare, suggesting limited deep sleep. Environmental and management factors (e.g. exercise, stable design, climate) may influence sleep quantity and posture. Horses in Malaysian stables show restricted sleep, especially REM. F…
Observational	6	Feeding and sleep patterns of cows prior to and post parturition	Ruckebusch	1975	Applied Animal Ethology	France	bovine	adult	F	post partum		2	describing sleep	NA	life stage	polysomnography	Continuosly for 6 weeks (2 pre-partum)	yes	Reduction in sleep duration and rest with the head on the floor were observed after the period calves were allowed to suckle and after the period of no milking
Observational	3	Electroencephalography of resting behavior in cattle, with observations on the question of sleep.	Merrick and Scharp	1971	American Journal of Veterinary Research	USA	bovine	adult	M	steer	Shorthorn	2	describing sleep	NA	life stage	polysomnography	Continuosly for 24h	yes	Cattle do not exhibit sleep in the human sense—no clear EEG markers of deep NREM or REM sleep were found. Resting behavior in cattle appears to involve reduced vigilance, but not full loss of consciousness. The study suggests that cattle may rest without entering true sleep, at least not in a way detectable by EEG under the conditions tested.
Observational	18	Electroencephalographic attributes of goats under conscious state.	Huozha et al	2009	Indian J. Physiol. Pharmacol	India	caprine	adult	F	MI	Local x Jamunapari	4	describing sleep	NA	NA	EEG and SLB	minimum of 30 minutes recording of EEG for each sleeping/councioussness state	yes	EEG frequency decreased and amplitude increased progressively from alertness to deep sleep. Light and deep sleep states were clearly distinguishable and statistically significant. Goats exhibit behaviorally and neurologically distinct sleep stages, including deep sleep.
Observational	20	Rapid eye movement sleep time in dairy cows changes during the lactation cycle.	Ternman et al	2012	Journal of Dairy Science	Denmark, Sweden, and Finland	bovine	adult	F	transition	Swedish red breed	19	describing sleep	NA	life stage	polysomnography	Seven 24h recording periods. During week -2, 2, 7, 13, 22, 37, and 45	yes	Pre-partum cows had more total REM and bouts of REM sleep, their NREM tended to be greater. REM was mostly performed at night. Stage of lactation had no effect on sleep or rumination.
Observational	1	Sleep and Paradoxical Sleep in Ruminants.	Klemm	1966	Proceedings of the Society for Experimental Biology and Medicine	USA	caprine	mixed	Both	MI		7	describing sleep	NA	NA	polysomnography	continuosly for at least 5 days	yes	Ruminants do sleep, but sleep is polyphasic and often brief. REM sleep occurs even with ongoing rumen activity. Young goats show clearer sleep patterns than adults.
Observational	17	Qualitative and quantitative characteristics of the electroencephalogram in normal horses during spontaneous drowsiness and sleep	Williams et al	2008	Journal of Equine Veterinary Science	USA	equine	adult	Both	MI	more than 1	5	describing sleep	NA	NA	polysomnography	during over night for at least 12h	yes	Horses exhibited polyphasic sleep, alternating between wakefulness, drowsiness, slow-wave sleep (SWS), and REM sleep. Sleep occurred primarily during the nighttime recording period. SWS is characterized by high-amplitude, low-frequency EEG. Horses often entered SWS while standing, though recumbency increased SWS depth and duration. Rem sleep occurred only during recumbency; EEG showed low-amplitu…
Observational	29	The electroencephalogram of the normal “grade” pony in sleep and wakefulness	Hale and Huggins	1980	Comparative Biochemistry and Physiology Part A	USA	equine	adult	Both	MI	Shetland	4	describing sleep	NA	NA	polysomnography	NI	yes	Ponies do not enter REM sleep while standing or in lateral recumbency—only in sternal recumbency. EEG patterns during REM closely resemble wakefulness but are distinguished by sawtooth waves and physiological markers. The study helped establish baseline EEG features for equine sleep research, which was sparse at the time.
Observational	24	Qualitative and quantitative analyses of polysomnographic measurements in foals	Zanker et al	2021	Scientific Reports	Germany	equine	infant	Both	new born		10	describing sleep	NA	NA	polysomnography and SLB	48 hours in a row	yes	Foals suckled throughout the day and night, indicating fragmented sleep patterns. Brain wave morphology in foals differed from adult horses, suggesting developmental differences. Sleep and activity data allowed researchers to recommend: Stall rest should begin by 9:00 p.m.; Stable work should be done in the late afternoon.
Observational	2	Development of sleep and wakefulness in the foetal lamb.	Ruckebusch	1971	Electroencephalography and Clinical Neurophysiology	France	ovine	fetus	Both	MI	Lacaune	11 fetal and 2 early life	describing sleep	NA	life stage	polysomnography	Periods of at least 24h (twice a week until parturition)	yes	Muscle tone increses after parturition and REM sleep decreases by 50%
Observational	15	Sleep in piglets: An observation study	Kuipers and Whatson	2003	Applied Animal Ethology	Scotland	swine	infant	Both	MI	Large White or LW x Landrace	16	describing sleep	NA	NA	SLB	90 min per week for 5 weeks	yes	Decreased REM and Rem bout number with age, REM occour more in crouch position (all 4 legs folder under the body)
Observational	25	The development of sleep-like posture expression with age in female Holstein calves.	Fakasawa	2022	Animal Science Journal	Japan	bovine	infant	F	MI	Holstein	15	describing sleep	NA	life stage	accelerometer	NA	yes	SLP duration decreased rapidly in early life, then stabilized at ~60 minutes/day after 12 months. Bout frequency followed a similar pattern to total SLP time. Average bout duration gradually decreased with age. Weaning (at 2.5 months) marked a shift in individual SLB expression, suggesting internal/external factors influence sleep behavior.
Observational	14	Factors influencing the inactive behaviours of stall-fed sheep under experimental conditions	Das	2001	Small ruminant research	India	ovine	mixed	Both	mixed	Muzaffanagari and crossbreed	100	describing sleep	NA	life stage	SLB	3 periods of 24 consecutive hours	yes	Lambs slept significantly more than adult rams. This suggests that developmental stage plays a key role in sleep needs and expression.
Observational	12	Polygraphic analysis of the sleep-wake states and the REM sleep periodicity in domesticated pigs (Sus scrofa)	Robert and Dallaire	1986	Physiology & behavior	Canada	swine	adolescent	Both	MI		3	describing sleep	NA	NA	polysomnography	six/seven periods of 24h	yes	Near 80% of sleep was nocturnal
Observational	23	Sleep and lying behavior of milking Holstein cows at commercial tie-stall dairy farms	Fukasawa et al	2019	Animal Science Journal	Japan	bovine	adult	F	lactating	Holstein	120	environment	NA	NA	Accelerometer	24 hours in a row	yes	Differences in sleep among farms. Seasonal difference in sleep duration and bout fequency. Primiparous cows slept longer and more frequent than multiparous. Milk soli-non-fat content positively correlated with sleep duration and bout frequency
Observational	27	Shelter preference and behavior of dairy cows managed outdoors during calving in temperate winter conditions	Matamala et al	2024	JDS communications	Chile and Brazil	bovine	adult	F	MI	Holstein	18	environment	NA	NA	SLB	During daytime (08:00-17:59) and nighttime (18:00 - 07:59) for 24h, 2 days per cow. (2 days before calving). No differences in SLB between day and night.	yes	Cows showed a strong preference for shelter during calving, regardless of external conditions. The shelter provided a behaviorally meaningful refuge, suggesting its value for welfare in pasture-based systems during winter. 94% (15/16) decided to calve inside the shelter. During the day of calving and the one before cows spent 64% of the time inside the shelter. Majority of time was spent lying do…
Observational	19	Inactive and locomotive behaviour of pregnant dairy heifers under loose housing system	Das and Das	2011	Indian Journal of Animal Science	India	bovine	adult	F	pregnant	Jersey x Holstein x Hariana	30	environment	NA	life stage	SLB	60 seconds intervals for 24h on 14 occasions (1 week interval)	yes	Advancing pregnancy leads to less sleep and roaming, and more loafing and standing. These behavioral shifts reflect physical and physiological changes in late gestation. Loose housing allowed natural expression of these behaviors, supporting welfare.
Observational	26	Periodicity Intensity of the 24 h Circadian Rhythm in Newborn Calves Show Indicators of Herd Welfare.	Rhodes et al	2022	Sensors	Ireland	bovine	infant	Both	MI		24	environment	NA	NA	sensors	up to six week post birth for 24h	yes	Calves showed clear 24-hour movement cycles from birth. The intensity of these rhythms varied over time and across individuals. Periodicity intensity increased and decreased synchronously across the herd. These changes were not random, but reflected external influences like management or environmental stressors. Strong, regular circadian rhythms were associated with better welfare. Disruptions in…
Observational	39	Machine learning prediction of sleep stages in dairy cows from heart rate and muscle activity measures	Hunter et al	2021	Scientific Reports	New Zeland and Australia	bovine	adult	F	dry	Holstein and Kiwi-cross	12	methods to estimate sleep	NA	NA	EMG, HRV, polysomnography	from 7 am - 5pm and 7pm-5am for at least 2 weeks	yes	The models achieved high classification accuracy, comparable to human sleep models. Sleep stages could be reliably predicted using HR and muscle activity alone, without EEG. This opens the door to practical, farm-friendly sleep monitoring for welfare assessment.
Observational	42	Lying posture does not accurately indicate sleep stage in dairy cows	Hunter et al	2021	Applied Animal Behaviour Science		bovine	adult	F	dry	Holstein and Kiwi-cross	12	methods to estimate sleep	NA	NA	polysomnography and SLB	Continously (24h) for 7 days	yes	Lying posture (e.g., head resting on flank) does not reliably indicate sleep stage. This posture captured ~70% of REM sleep in outdoor cows. But indoor cows showed REM sleep in many different postures. NREM sleep could not be identified by posture alone. Conclusion: Using posture alone overestimates REM sleep and underestimates total sleep, especially NREM. Sleep was most prominent between 20:00 …
Observational	41	Agreement between different sleep states and behaviour indicators in dairy cows	Ternman et al	2014	Applied Animal Behaviour Science	Sweden, Finland, Austria	bovine	adult	F	dry and lacting	Ayrshires and Swedish Red Breed	13	methods to estimate sleep	NA	NA	polysomnography and SLB	Each cow was recorded for one session, averaging 4 hours and 22 minutes. Recording began when the cow was fully awake and continued until at least one sleep bout was observed.	yes	Behavioral estimates overestimated sleep time, especially NREM. REM sleep was moderately well identified by posture, but still imprecise. Sensitivity and specificity improved with longer observation intervals (e.g., 60–120 seconds).Behavioral indicators like lying posture do not reliably match electrophysiological sleep states in adult cows.
Observational	32	Sleep in dairy cows recorded with a non-invasive EEG technique	Ternman et al	2012	Applied Animal Behaviour Science	Sweden and Finland	bovine	adult	F	MI	Swedish Red	8	methods to estimate sleep	NA	NA	polysomnography	6 hours during or 20-02 or 22-04	yes	Feasibility of Non-Invasive EEG: successfully distinguished between wakefulness, drowsing, NREM, and REM sleep. REM sleep was identified by desynchronized EEG, eye movements, and low neck muscle tone. Cows sleep about 4 hours per 24-hour period, and drowse for nearly twice that time. REM sleep and alert wakefulness share similar EEG features but differ in muscle. tone.
Observational	37	Pressure measurement in the reticulum to detect different behaviors of healthy cows.	Scheurwater et al	2021	Plos One	The Netherlands	bovine	adult	F	fistulated	Holstein	4	methods to estimate sleep	NA	NA	SLB and reticulum movement (sensor implanted cirurgically)	10 continuos days	yes	Sleep was one of the less frequent behaviors, but still clearly distinguishable from other states using the pressure patterns. A precisão dos modelos (Random Forest — modo “RF 70/30”) foi alta: para sono, sensibilidade ≈ 0.99 e especificidade ≈ 0.94, com acurácia ≈ 0.96. This paper did not explore the identification of sleep states.Even though sleep occurred less often, the system reliably detect…
Observational	35	First-night effect on sleep time in dairy cows.	Ternman et al	2018	Plos One	Denmark, Finland, and Sweden	bovine	adult	F	MI	Swedish Red	9	methods to estimate sleep	NA	NA	polysomnography	3 consecutive days (24h per day)	yes	There were no significant differences across the three recording days in the total time spent awake, ruminating, drowsing, in REM, or in NREM sleep. Despite considerable individual variation between cows, the group averages remained consistent across days. Therefore, the authors conclude that the first recording day can be considered representative when studying total sleep and wake states in dai…
Observational	30	Jaw movements and rumen motility as criteria for measurement of deep sleep in cattle.	Ruckebusch et al	1975	American Journal of Veterinary Research	France	bovine	adult	Both	mixed	Jersey and Holstein	2	methods to estimate sleep	NA	NA	Jaw movements and polysomnography	24h periods (for at least 2 weeks)	no	Correlation between the criteria and PSG
Observational	33	Heart rate and heart rate variability change with sleep stage in dairy cows.	Hunter et al	2021	Animals	New Zeland and Scotland	bovine	adult	F	mixed	Holstein and Kiwi-cross	12	methods to estimate sleep	NA	NA	HRV and polysomnography	29 recording days in total, 30 sec epochs	yes	HR: wakefulness > drowsiness > NREM > REM . HRV: REM > NREM > drowsiness > wakefulness. HR and HRV reliably reflect vigilance state in dairy cows, suggesting HR/HRV can be used as non-invasive indicators of sleep stages and overall welfare
Observational	36	Development of a noninvasive system for monitoring dairy cattle sleep.	Klefot et al	2016	Journal of Dairy Sciences	USA	bovine	adult	F	lacting	Holstein	4	methods to estimate sleep	NA	NA	SLB and accelerometers	2 consecutive 24h periods	yes	Classification Accuracy: Bootstrapping analysis showed an agreement between human observation and the linear discriminant analysis classifier: Wake Behavior: 93.7 ± 0.7%; Sleep-like Behavior: 92.2 ± 0.8%.
Observational	31	Towards an objective measurement of sleep quality in non-human animals: using the horse as a model species for the creation of sleep quality indices.	Greenin et al	2023	Biology Open	England	equine	adult	Both	MI	?	10	methods to estimate sleep	NA	NA	SLB	6 consecutive days for each experimental condition (2 conditions per animal)	yes	Significant treatment effects were observed in the sleep quality indices, which both differed and aligned with the original sleep quantity results. This indicates that sleep quality may serve as a useful alternative measurement of sleep. The approach provides a foundation for creating objective sleep quality metrics in other non-human species, enhancing the understanding of sleep disturbances acr…
Observational	38	Assessing sleep state in calves through electrophysiological and behavioural recordings: A preliminary study	Hanninen et al	2008	Applied Animal Behaviour Science	Finland and Canada	bovine	infant	Both	MI	mixed	6	methods to estimate sleep	NA	NA	SLB and polysomnography	20h of PSG per animal	yes	Resting postures can reasonably estimate total sleep time, but not distinguish accurately between REM and NREM sleep. However, behavior alone was less accurate at identifying sleep phases in short 30-second intervals. The study showed that non-invasive EEG recording is feasible in group-housed calves.
Observational	40	The use of accelerometer to measure sleeping posture of beef cows	Fakasawa et al	2018	Animal Science Journal	Japan	bovine	adult	F	pregnant	Japanese Black Cows	7	methods to estimate sleep	NA	NA	accelerometers and SLB	24h per one day	yes	The system was able to accurately classify posture (e.g., standing vs. lying). It poorly destinguish between lying awake and lying asleep, with a misclassification rate of 23.5%.
Observational	34	Automated scoring of sleep in the neonatal lamb.	Grant et al	1995	American Sleep Disorders Association and Sleep Research Society	Canada	ovine	infant	Both	MI	?	5	methods to estimate sleep	NA	NA	polysomnography	1 hour for each lamb	yes	The algorithm showed high agreement with manual scoring: Active wakefulness: 97%; Quiet wakefulness: 87% NREM: 85%; REM: 82%
Observational	13	Sleep and activity of piglets weaned into cages.	Kotrbacek	1991	Sleep and activity of piglets weaned into cages	Czech and Slovak Republic	swine	adolescent	Both	MI	Duroc	6	physiological	NA	life stage	SLB	20 sec intervals from 8am to 1pm	Yes	Individual Variation: Sleep ranged from 24% to 66% of the observation period among different piglets. Some piglets were more active, causing unrest in the group.
Observational	21	Behavioral and thermoregulatory characteristics of Dorper sheep	Torres et al	2017	Journal of Animal Behaviour and Biometeorology	Brazil	ovine	adult	F	MI	Dorper	12	physiological	NA	NA	SLB	5 min scans (period?)	Yes	Sleep was influenced by the period of the day
Observational	9	Release of growth hormone in lactating and non-lactating goats in relation to behaviour, stages of sleep, electroencephalograms, environmental stimuli and levels of prolactin, insulin, glucose and free fatty acids in the circulation.	Tindal et al	1978	Journal of Endocrinology	England	caprine	adult	F	mixed	Saanen	6	physiological	NA	NA	EEG and SLB	continuosly for 24h	No	GH release was episodic and mostly unrelated to sleep, except for a notable increase during morning milking in two lactating goats. Similarly, prolactin release showed no clear link to sleep stages.
Observational	7	Sleep cycles and kinesis in the foetal lamb.	Ruckebusch et al	1977	Electroencephalography and Clinical Neurophysiology	France	ovine	fetus	Both	MI	Laucane	5	physiological	NA	life stage	polysomnography	20 days prior birth to 5 days after delivery (periods of 24h?)	Yes	Sleep followed an ultradian rhythm with cycles of 30-10 minutes. Equal ratio of NREM to REM sleep (1:1) from 4 months post-conception until 6–8 hours before birth. Gross activity linked to alert wakefulness; kineses were more frenquent during nights. After birth Total sleep time dropped to 40%; Wakefulness increased to 60%; NREM/REM ratio shifted to 5:1; Sleep cycles persisted but were shorter by…
Observational	11	Heart rate variation in relation to age and sleep state in neonatal lambs.	Siimes et al	1984	Acta Physiologica Scandinavica	Finland	ovine	infant	Both	MI		12	physiological	NA	life stage	polysomnography	0.5 to 1h duration (3 to 5 times a week) during 10 weeks	Yes	Sleep states were classified as: Quiet sleep (QS): associated with lower heart rate Active sleep (AS): associated with higher heart rate variability As lambs aged, heart rate decreased overall; Heart rate variability (HRV) increased with maturation, reflecting development of autonomic control. HR: REM> Wakefulness > NREM. HRV: REM > Wakefulness > NREM. REM: Marked by short-term fluctuations and g…
Observational	8	Sleep and activity, age and fatness, and the energy expenditure of confined sheep	Toutain et al	1977	British Journal of Nutrition	England	ovine	mixed	M	castrated	Greyface	12	physiological	NA	life stage	polysomnography	6 days	No	Total sleep time was similar across all groups (age and fatness): approximately 200–250 minutes per night. Time spent in each vigilance state (awake, drowsy, slow-wave sleep, paradoxical sleep) was comparable.
Observational	5	Stomach contractions at REM sleep in goats and sheep.	Itabisashi	1973	National Institute of Animal Health Quarterly	Japan	ovine and caprine	adult	F	MI	Saanen and crossbred Merino	5 goats and 3 ewes	physiological	NA	life stage	polysomnography	from 4pm to 7am on 6 to 15 nights	Yes	During REM sleep, the number of B contractions in the dorsal rumen (the second contraction in each reticulum cycle) was significantly reduced. These contractions occasionally reappeared during transient returns of neck muscle tone and disappearance of REM, suggesting a tight link between muscle atonia and gut motility suppression. The study highlights that REM sleep is associated with reduced gas…
Observational	10	Sleep is not a prerequisite for the milk ejection reflex in the pig.	Poulain et al	1981	Experimental Brain Research	Germany	swine	adult	F	lactating	Landrace	5	physiological	NA	NA	polysomnography	6 recording sessions during suckling (3-12min each)	No	In pigs, milk ejection is triggered by suckling alone, independent of sleep state. This suggests species-specific differences in the neuroendocrine regulation of lactation.
